# Supplementary material for: Scoping Review of Letrozole in Assisted Reproductive Cycles: Efficacy and Outcomes Across Infertility Causes
Source: Healthcare (Basel). 2025 Jun 20;13(13):1486. doi: 10.3390/healthcare13131486 (PMC12249453; doi:10.3390/healthcare13131486)
Supplement: Supplementary file 1 [file healthcare-13-01486-s001.zip]

Archive with 1 entries (1 files):
- healthcare-3620701-supplementary.pdf
